# Supplementary material for: Development of Lateral Flow Test-System for the Immunoassay of Dibutyl Phthalate in Natural Waters
Source: Biosensors (Basel). 2022 Nov 10;12(11):1002. doi: 10.3390/bios12111002 (PMC9688391; doi:10.3390/bios12111002)
Supplement: Supplementary file 1 [file biosensors-12-01002-s001.zip]

Archive with 1 entries (1 files):
- biosensors-1986019-supplementary.pdf
